# Supplementary material for: Viability of zooplankton resting eggs in rice field sediment after pesticide applications
Source: Biodivers Data J. 2023 Aug 14;11:e106418. doi: 10.3897/BDJ.11.e106418 (PMC10442695; doi:10.3897/BDJ.11.e106418)
Supplement: Supplementary material 1 — Diversity indices and species richness of zooplankton [file bdj-11-e106418-s001.xlsx]

## Sheet: Sheet1
Rice field	Sampling station	Species richness	Shannon-Wiener diversity index (H´)	Pielou’s evenness index (J)
RF-NPA	St.01	4	0.898	0.648
RF-NPA	St.02	2	0.538	0.777
RF-NPA	St.03	5	0.728	0.452
RF-NPA	St.04	3	0.378	0.344
RF-NPA	St.05	8	1.348	0.648
RF-NPA	St.06	5	0.855	0.531
RF-NPA	St.07	8	1.57	0.755
RF-NPA	St.08	6	0.896	0.5
RF-NPA	St.09	7	1.184	0.608
RF-NPA	St.10	5	0.296	0.184
RF-PA	St.01	6	0.525	0.293
RF-PA	St.02	3	0.203	0.185
RF-PA	St.03	5	0.896	0.556
RF-PA	St.04	5	1.269	0.789
RF-PA	St.05	7	1.433	0.736
RF-PA	St.06	4	0.752	0.543
RF-PA	St.07	4	0.353	0.254
RF-PA	St.08	7	0.926	0.476
RF-PA	St.09	4	0.645	0.465
RF-PA	St.10	5	1.024	0.636
