# Supplementary material for: Viability of zooplankton resting eggs in rice field sediment after pesticide applications
Source: Biodivers Data J. 2023 Aug 14;11:e106418. doi: 10.3897/BDJ.11.e106418 (PMC10442695; doi:10.3897/BDJ.11.e106418)
Supplement: Supplementary material 2 — Similarity index of zooplankton [file bdj-11-e106418-s002.xlsx]

## Sheet: Sheet1
The similarity index of zooplankton (lower left) and distance (m) between sampling stations (upper right) of RF–NPA.
Sampling station	St.01	St.02	St.03	St.04	St.05	St.06	St.07	St.08	St.09	St.10
St.01		64	144	206	274	295	251	171	93	52
St.02	0.667		64	141	209	238	190	125	75	74
St.03	0.667	0.571		64	128	175	140	86	83	125
St.04	0.75	0.667	0.5		64	115	80	63	105	169
St.05	0.5	0.4	0.154	0.545		64	54	102	167	233
St.06	0.444	0.286	0.4	0.25	0.462		64	132	198	269
St.07	0.555	0.4	0.462	0.364	0.5	0.615		64	128	196
St.08	0.4	0.5	0.364	0.444	0.286	0.364	0.714		64	130
St.09	0.545	0.444	0.5	0.4	0.4	0.5	0.8	0.615		64
St.10	0.444	0.571	0.4	0.5	0.615	0.4	0.308	0.364	0.333
The similarity index of zooplankton (lower left) and distance (m) between sampling stations (upper right) of RF–PA.
Sampling station	St.01	St.02	St.03	St.04	St.05	St.06	St.07	St.08	St.09	St.10
St.01		60	100	150	208	270	255	190	125	60
St.02	0.444		60	102	154	200	210	150	91	36
St.03	0.545	0.5		60	120	186	193	137	90	69
St.04	0.364	0.25	0.545		60	126	144	95	78	102
St.05	0.615	0.4	0.667	0.833		60	92	71	100	145
St.06	0.4	0.286	0.667	0.889	0.727		60	93	150	205
St.07	0.4	0.286	0.222	0.222	0.364	0.25		60	120	180
St.08	0.615	0.6	0.5	0.333	0.429	0.364	0.182		60	120
St.09	0.4	0.25	0.444	0.444	0.364	0.5	0.25	0.545		60
St.10	0.545	0.5	0.6	0.4	0.5	0.444	0.222	0.833	0.667
